# Supplementary material for: Development and Effects of Leukemia Nursing Simulation Based on Clinical Reasoning
Source: Int J Environ Res Public Health. 2021 Apr 15;18(8):4190. doi: 10.3390/ijerph18084190 (PMC8071219; doi:10.3390/ijerph18084190)
Supplement: Supplementary file 1 [file ijerph-18-04190-s001.zip]

Archive with 1 entries (1 files):
- ijerph-1168652-SI.pdf
